# Supplementary material for: Low-dose radiation ameliorates doxorubicin-induced renal injury via reducing oxidative stress and protecting mitochondrial function
Source: PLoS One. 2025 Feb 11;20(2):e0313649. doi: 10.1371/journal.pone.0313649 (PMC11813107; doi:10.1371/journal.pone.0313649)
Supplement: S1 File — (XLSX) [file pone.0313649.s003.xlsx]

## Sheet: Body weight
Group	Mean (g)	SD	N
CTR	25.64	1.35757	15
LDR	25.82	0.973139	15
DOX	21.88	1.67242	15
COM	23.46	2.51901	15
																Mean
CTR	23.8	25.5	25.9	27.6	25.4	24.9	25.1	26.8	27.5	24.5	24	25.9	26.5	24.5	26.7	25.64	1.20226
LDR	27.2	26.3	25.7	24.7	25.2	26.7	27.4	26.6	26.3	25.5	27.1	23.9	24.6	24.9	25.2	25.82	1.07051
DOX	22.4	24.9	21.9	19.6	21.3	19.8	20.4	23.5	24.7	19.7	23.8	22.1	22.7	20.4	21	21.88	1.77571
COM	23.5	26.8	20	25.8	22	25.5	21.2	26.7	26.9	24.7	22.9	21.7	23.8	20.5	19.9	23.46	2.51901		0.0569592

## Sheet: HE
Group	Mean (OD)	SD	N
CTR	0.9	0.22	3
LDR	1.8	0.42	3
DOX	3.7	0.48	3
COM	2.4	0.42	3

## Sheet: PAS
Group	Mean(OD)	SD	N
CTR	0.6	0.18	3
LDR	1.5	0.43	3
DOX	3.4	0.59	3
COM	2.2	0.42	3

## Sheet: CREA
Group	Mean (μmol/L)	SD	N
CTR	60.04	4.44218	5
LDR	65.46	6.14597	5
DOX	70.4	3.77624	5
COM	65.38	4.11181	5
						Mean	SD
CTR	63.1	55.2	62.2	55.3	64.4	60.04	4.44218
LDR	62.1	61.6	76.3	64.3	63	65.46	6.14597
DOX	64.9	69.4	75.3	71.7	70.7	70.4	3.77624
COM	59.9	66.1	64.6	71.4	64.9	65.38	4.11181

## Sheet: UREA
Group	Mean (mmol/L)	SD	N
CTR	10.57	0.272213	3
LDR	10.82	0.571664	3
DOX	13.8967	0.695797	3
COM	10.9733	0.399541	3
				Mean	SD
CTR	10.88	10.46	10.37	10.57	0.272213
LDR	11	11.28	10.18	10.82	0.571664
DOX	13.61	13.39	14.69	13.8967	0.695797
COM	11.42	10.65	10.85	10.9733	0.399541

## Sheet: UA
Group	Mean (μmol/L)	SD	N
CTR	130.667	26.3386	3
LDR	161.333	32.3539	3
DOX	290	25.1197	3
COM	189.333	50.0133	3
				Mean	SD
CTR	102.7	155	134.3	130.667	26.3386
LDR	136.8	198	149.2	161.333	32.3539
DOX	275	319	276	290	25.1197
COM	240	188	140	189.333	50.0133

## Sheet: CO2-CP
Group	Mean (mmol/L)	SD	N
CTR	23.6667	2.51661	3
LDR	22.9333	2.91433	3
DOX	17.6333	2.05264	3
COM	20.1667	1.77858	3
				Mean	SD
CTR	24	21	26	23.6667	2.51661
LDR	22.6	26	20.2	22.9333	2.91433
DOX	19.9	15.9	17.1	17.6333	2.05264
COM	22.1	18.6	19.8	20.1667	1.77858

## Sheet: Tunel
Group	Mean(OD)	SD	N
CTR	0.688889	0.222222	3
LDR	3.03704	0.1283	3
DOX	6.59259	0.33945	3
COM	3.33333	0.222222	3

## Sheet: ROS
(OD)	CRT	LDR	DOX	COM
	2903	5616	13899	4316
	3945	4751	13644	4904
	2145	3873	11932	5898
	4356	4567	16745	4859
Mean	3337.25	4701.75	14055	4994.25
SD	1002.87	717.231	1994.7	659.097

## Sheet: MDA
Group	Mean (nmol/mg)	SD	N
CTR	4.81775	1.05823	5
LDR	5.33631	1.54552	5
DOX	9.58802	1.91108	5
COM	6.15148	0.837206	5
	CTR	LDR	DOX	COM
	5.88924	5.09849	9.92062	5.09705
	5.66181	6.06138	12.7487	6.66138
	4.38826	5.3928	8.4035	6.6928
	3.25917	7.1646	7.9646	5.39849
	4.89026	2.96431	8.90268	6.90766
Mean	4.81775	5.33631	9.58802	6.15148
SD	1.05823	1.54552	1.91108	0.837206

[truncated: 10 more sheets: SOD, CAT, GSH , Nrf2 (Immunofluorescence ), Complex Ⅰ, Complex Ⅱ, Complex Ⅲ, ATP, ALT, AST]
